# Supplementary material for: Diagnostic method-based underestimation of leptospirosis in clinical and research settings; an experience from a large prospective study in a high endemic setting
Source: PLoS Negl Trop Dis. 2022 Apr 4;16(4):e0010331. doi: 10.1371/journal.pntd.0010331 (PMC9009773; doi:10.1371/journal.pntd.0010331)
Supplement: S1 Table — (XLSX) [file pntd.0010331.s001.xlsx]

## Sheet: Sheet1
Investigation	Day of Investigation since the onset of symptoms	Total tests	Confirmed cases	Percentage of confirmed cases	Standard error	Lower limit of the 95% Confidence Intervel	Upper limit of the 95% Confidence Intervel
MAT	1	24	2	8.33333	5.64169	2.69164	13.975
MAT	2	76	7	9.21053	3.31706	5.89347	12.5276
MAT	3	103	13	12.6214	3.27218	9.34918	15.8935
MAT	4	154	18	11.6883	2.58896	9.09936	14.2773
MAT	5	152	22	14.4737	2.85376	11.6199	17.3274
MAT	6	128	23	17.9688	3.39347	14.5753	21.3622
MAT	7	93	16	17.2043	3.91364	13.2907	21.1179
MAT	8	70	12	17.1429	4.50461	12.6382	21.6475
MAT	9	53	9	16.9811	5.15744	11.8237	22.1386
MAT	10	24	3	12.5	6.75077	5.74923	19.2508
MAT	11	16	3	18.75	9.75781	8.99219	28.5078
MAT	12	13	2	15.3846	10.0068	5.37779	25.3914
MAT	13	10	1	10	9.48683	0.513167	19.4868
MAT	14	14	0	0	0	0	0
MAT	15	50	2	4	2.77128	1.22872	6.77128
q PCR Whole Blood	1	32	6	18.75	6.89981	11.8502	25.6498
q PCR Whole Blood	2	92	24	26.087	4.57803	21.5089	30.665
q PCR Whole Blood	3	134	44	32.8358	4.05686	28.779	36.8927
q PCR Whole Blood	4	194	66	34.0206	3.40153	30.6191	37.4221
q PCR Whole Blood	5	208	57	27.4038	3.09265	24.3112	30.4965
q PCR Whole Blood	6	186	52	27.957	3.29067	24.6663	31.2477
q PCR Whole Blood	7	117	40	34.188	4.38527	29.8028	38.5733
q PCR Whole Blood	8	96	32	33.3333	4.81125	28.5221	38.1446
q PCR Whole Blood	9	69	19	27.5362	5.3776	22.1586	32.9138
q PCR Whole Blood	10	34	7	20.5882	6.93446	13.6538	27.5227
q PCR Whole Blood	11	21	2	9.52381	6.40564	3.11816	15.9295
q PCR Whole Blood	12	18	7	38.8889	11.4904	27.3985	50.3793
q PCR Whole Blood	13	13	4	30.7692	12.8008	17.9685	43.57
q PCR Whole Blood	14	19	3	15.7895	8.36547	7.42401	24.1549
q PCR Whole Blood	15	61	14	22.9508	5.38416	17.5667	28.335
q PCR Urine	1	8	1	12.5	11.6927	0.807321	24.1927
q PCR Urine	2	28	2	7.14286	4.86704	2.27582	12.0099
q PCR Urine	3	57	7	12.2807	4.34732	7.93338	16.628
q PCR Urine	4	70	7	10	3.58569	6.41431	13.5857
q PCR Urine	5	103	12	11.6505	3.16123	8.48926	14.8117
q PCR Urine	6	90	10	11.1111	3.31269	7.79842	14.4238
q PCR Urine	7	53	6	11.3208	4.35222	6.96854	15.673
q PCR Urine	8	58	9	15.5172	4.7542	10.763	20.2714
q PCR Urine	9	28	2	7.14286	4.86704	2.27582	12.0099
q PCR Urine	10	22	2	9.09091	6.12909	2.96182	15.22
q PCR Urine	11	9	1	11.1111	10.4757	0.635455	21.5868
q PCR Urine	12	9	3	33.3333	15.7135	17.6198	49.0468
q PCR Urine	13	5	1	20	17.8885	2.11146	37.8885
q PCR Urine	14	4	0	0	0	0	0
q PCR Urine	15	31	2	6.45161	4.41237	2.03925	10.864
